# Supplementary material for: Tubeimoside-2 Triggers Methuosis in Hepatocarcinoma Cells through the MKK4–p38α Axis
Source: Pharmaceutics. 2023 Mar 29;15(4):1093. doi: 10.3390/pharmaceutics15041093 (PMC10142215; doi:10.3390/pharmaceutics15041093)
Supplement: Supplementary file 1 [file pharmaceutics-15-01093-s001.zip]

Archive with 1 entries (1 files):
- pharmaceutics-2297590-supplementary.pdf
